# Supplementary material for: Comparative genomics reveals a constant rate of origination and convergent acquisition of functional retrogenes in Drosophila
Source: Genome Biol. 2007 Jan 18;8(1):R11. doi: 10.1186/gb-2007-8-1-r11 (PMC1839131; doi:10.1186/gb-2007-8-1-r11)
Supplement: Additional data file 2 — Inferences of the presence/absence of retrogenes and parental genes in every Drosophila genome. [file gb-2007-8-1-r11-S2.xls]

## Sheet: index_pair_R_branch
R_Index	Retrogene	D.melanogaster	D.simulans	D.sechellia	D.yakuba	D.erecta	D.ananassae	D.pseudoobscura	D.persimilis	D.willistoni	D.mojavensis	D.virilis	D.grimshawi	Branch
1R	CG2718	+	+	+	+	+	+	+	+	+	+	+	+	0
2R	CG10838	+	+	+	+	+	+	+	+	+	+	+	+	0
3R	CG9564	+	+	+	+	+	+	+	+	+	+	+	+	0
4R	CG8602	+	+	+	+	+	+	+	+	+	+	+	+	0
5R	CG9150	+	+	+	+	+	+	+	+	+	+	+	+	0
6R	CG8986	+	+	+	+	+	+	+	+	+	+	+	+	0
7R	CG9573	+	+	+	-	-	-	-	-	-	-	-	-	5
8R	CG9582	+	+	+	+	+	+	+	+	+	+	+	+	0
9R	CG5648	+	+	+	+	+	+	+	+	+	-	-	-	1
10R	CG4701	+	+	+	+	+	+	+	+	+	+	+	+	0
11R	CG7423	+	+	+	-	+	+	+	+	+	+	+	+	0
12R	CG2528	+	+	+	+	+	+	+	+	+	-	-	-	1
13R	CG9254	+	+	+	+	+	+	-	-	-	-	-	-	3
14R	CG10839	+	+	+	+	+	+	+	+	+	+	+	+	0
15R	CG5755	+	+	+	+	+	-	-	-	-	-	-	-	4
16R	CG10174	+	+	+	-	-	-	-	-	-	-	-	-	5
17R	CG4706	+	+	+	+	+	+	+	+	+	+	+	+	0
18R	CG8330	+	+	+	+	+	+	+	+	+	-	-	-	1
19R	CG4408	+	+	+	+	+	+	+	+	+	+	+	+	0
20R	CG2916	+	+	+	+	+	+	+	+	+	-	-	-	1
21R	CG12324	+	-	-	-	-	-	-	-	-	-	-	-	6
22R	CG4960	+	+	+	+	+	-	-	-	-	-	-	-	4
23R	CG8186	+	+	+	+	+	+	+	+	+	+	+	+	0
24R	CG10931	+	+	+	+	+	+	+	+	+	+	+	+	0
25R	CG32669	+	+	+	+	+	+	+	+	+	+	+	+	0
26R	CG1736	+	+	+	+	+	-	-	-	-	-	-	-	4
27R	CG7975	+	+	+	+	+	+	+	+	+	+	+	+	0
28R	CG9873	+	-	+	+	+	+	-	-	-	-	-	-	3
29R	CG3162	+	+	+	+	+	+	+	+	+	+	+	+	0
30R	CG6873	+	+	+	+	+	+	+	+	+	+	+	+	0
31R	CG6255	+	+	+	+	+	-	-	-	-	-	-	-	4
32R	CG32238	+	+	+	+	+	+	+	+	+	+	+	+	0
33R	CG5150	+	+	+	+	+	+	+	+	+	+	+	+	0
34R	CG17003	+	+	+	+	+	+	+	+	+	+	+	+	0
35R	CG1950	+	+	+	+	+	+	+	+	+	-	-	-	1
36R	CG12362	+	+	+	+	+	+	+	+	+	+	+	+	0
37R	CG32087	+	+	+	+	+	+	+	+	+	+	+	+	0
38R	CG7815	+	+	+	+	+	-	-	-	-	-	-	-	4
39R	CG7542	+	+	+	+	+	+	+	+	+	+	+	+	0
40R	CG11401	+	+	+	+	+	+	+	+	+	+	+	+	0
41R	CG5265	+	+	+	+	+	-	-	-	-	-	-	-	4
42R	CG1287	+	+	+	+	+	+	+	+	+	+	+	+	0
43R	CG31477	+	+	+	+	+	-	-	-	-	-	-	-	4
44R	CG17645	+	+	+	+	+	+	+	+	+	+	+	+	0
45R	CG1409	+	+	+	+	+	+	+	+	+	+	+	+	0
46R	CG12334	+	+	+	+	+	+	+	+	+	+	-	-	0
47R	CG6036	+	+	+	+	+	+	+	+	-	-	-	-	2
48R	CG17856	+	+	+	+	+	-	-	-	-	-	-	-	4
49R	CG31202	+	+	+	+	+	+	+	+	+	-	-	-	1
50R	CG9842	+	+	+	+	+	+	+	+	+	+	+	+	0
51R	CG5450	+	+	+	+	+	+	+	+	+	+	+	+	0
52R	CG18735	+	+	+	+	+	+	+	+	+	+	+	+	0
53R	CG13078	+	+	+	+	+	+	+	+	+	+	+	+	0
54R	CG16988	+	+	+	+	+	+	+	+	+	+	+	+	0
55R	CG10104	+	+	+	+	+	+	+	+	+	+	+	+	0
56R	CG8629	+	+	+	+	+	+	+	+	+	+	+	+	0
57R	CG7094	+	+	+	+	+	+	+	+	+	+	+	+	0
58R	CG18290	+	+	+	+	+	+	+	+	+	+	+	+	0
59R	CG7768	+	+	+	+	+	+	+	+	-	-	-	-	2
60R	CG17268	+	+	+	+	+	-	-	-	-	-	-	-	4
61R	CG2512	+	+	+	+	+	-	-	-	-	-	-	-	4
62R	CG1924	+	+	+	-	-	-	-	-	-	-	-	-	5
63R	CG4264	+	+	+	+	+	+	+	+	+	+	+	+	0
64R	CG13732	+	+	+	-	-	-	-	-	-	-	-	-	5
65R	CG13069	+	+	+	+	+	+	+	+	+	+	+	+	0
66R	CG9518	+	+	+	+	+	+	+	+	+	+	+	+	0
67R	CG7197	+	+	+	+	+	+	+	+	+	+	+	+	0
68R	CG2830	+	+	+	+	+	+	+	+	+	+	+	+	0
69R	CG6180	+	+	+	+	+	+	+	+	+	+	+	+	0
70R	CG2577	+	+	+	+	+	+	+	+	+	+	+	+	0
71R	CG31742	+	+	+	+	+	+	+	+	-	-	-	-	2
72R	CG5409	+	+	+	+	+	+	+	+	+	+	+	+	0
73R	CG9436	+	+	+	+	+	+	+	+	+	+	+	+	0
74R	CG9722	+	+	+	+	+	+	+	+	+	+	+	+	0
75R	CG7923	+	+	+	+	+	+	+	+	-	-	-	-	2
76R	CG9906	+	+	+	-	-	-	-	-	-	-	-	-	5
77R	CG9013	+	+	+	+	+	+	+	+	+	+	+	+	0
78R	CG4209	+	+	+	+	+	+	+	+	+	+	+	+	0
79R	CG11825	+	+	+	+	-	-	-	-	-	-	-	-	4
80R	CG5650	+	+	+	+	+	+	+	+	+	+	+	+	0
81R	CG8280	+	+	+	+	+	+	+	+	+	+	+	+	0
82R	CG6050	+	+	+	+	+	+	+	+	+	+	+	+	0
83R	CG12169	+	+	+	+	+	+	+	+	+	+	+	+	0
84R	CG9920	+	+	+	+	+	+	+	+	+	+	+	+	0
85R	CG9602	+	+	+	+	+	+	+	+	+	+	+	+	0
86R	CG31003	+	+	+	+	+	+	+	+	+	+	+	+	0
87R	CG5718	+	+	+	+	+	+	+	+	+	+	+	+	0
88R	CG5078	+	+	+	+	+	+	+	+	-	-	-	-	2
89R	CG6208	+	+	+	+	+	-	-	-	-	-	-	-	4
90R	CG14508	+	+	+	+	+	+	+	+	+	+	+	+	0
91R	CG11913	+	+	+	+	+	+	+	+	+	+	+	+	0
92R	CG32089	+	+	+	+	+	+	+	+	+	+	+	+	0
93R	CG32090	+	+	+	+	+	+	+	+	+	+	+	+	0
94R	CG7514	+	+	+	+	+	+	+	+	-	+	+	+	0
95R	CG18418	+	+	+	+	+	+	-	-	-	-	-	-	3
96R	CG10748	+	+	+	+	+	+	+	+	-	-	-	-	2
97R	CG10749	+	+	+	+	+	+	+	+	-	-	-	-	2
Presence/absence call in every species is given (see Materials and Methods for details). Branch assignment respect to figure 1 is also given.

## Sheet: index_pair_P_branch
P_Index	Parental	D.melanogaster	D.simulans	D.sechellia	D.yakuba	D.erecta	D.ananassae	D.pseudoobscura	D.persimilis	D.willistoni	D.mojavensis	D.virilis	D.grimshawi	Branch
1P	CG1743	+	+	+	+	+	+	+	+	+	+	+	+	0
2P	CG10751	+	+	+	+	+	+	+	+	+	+	+	+	0
3P	CG31954	+	+	+	+	+	+	+	+	+	+	+	+	0
4P	CG12194	+	+	+	+	+	+	+	+	+	+	+	+	0
5P	CG8757	+	+	+	+	+	+	+	+	+	+	+	+	0
6P	CG14534	+	+	+	+	+	+	+	+	+	+	+	+	0
7P	CG14213	+	+	+	+	+	+	+	+	+	+	+	+	0
8P	CG5254	+	+	+	+	+	+	+	+	+	+	+	+	0
9P	CG4904	+	+	+	+	+	+	+	+	+	+	+	+	0
10P	CG5395	+	+	+	+	+	+	-	+	+	+	+	+	0
11P	CG31715	+	+	+	+	+	+	+	+	-	+	+	+	0
12P	CG5355	+	+	+	+	+	+	-	+	+	+	+	+	0
13P	CG5304	+	+	+	+	+	+	+	+	+	+	+	+	0
14P	CG8800	+	+	+	+	+	+	+	+	+	+	+	+	0
15P	CG8931	+	+	+	+	+	+	+	+	+	+	+	+	0
16P	CG1740	+	+	+	+	+	+	+	+	+	+	+	-	0
17P	CG9244	+	+	+	+	+	+	+	+	+	+	+	+	0
18P	CG12157	+	+	+	+	+	+	+	+	+	+	+	+	0
19P	CG2915	+	+	+	+	+	+	+	+	+	+	+	+	0
20P	CG4173	+	+	+	+	+	+	+	+	+	+	+	+	0
21P	CG2033	+	+	+	+	+	+	+	+	+	+	+	+	0
22P	CG8331	+	+	+	+	+	+	+	+	+	+	+	+	0
23P	CG8310	+	+	+	+	+	+	+	+	+	+	+	+	0
24P	CG17437	+	+	+	+	+	+	+	+	+	+	+	+	0
25P	CG10444	+	+	+	+	+	+	+	+	+	+	+	+	0
26P	CG9327	+	+	+	+	+	+	+	+	+	+	+	+	0
27P	CG6852	+	+	+	+	+	+	+	+	+	+	+	+	0
28P	CG9091	+	+	+	+	+	+	+	+	+	+	+	+	0
29P	CG9998	+	+	+	+	+	+	+	+	+	+	+	+	0
30P	CG4254	+	+	+	+	+	+	+	+	+	+	+	+	0
31P	CG1065	+	+	+	+	+	+	+	+	+	+	+	+	0
32P	CG8918	+	+	+	+	+	+	+	+	+	+	+	+	0
33P	CG10827	+	+	+	+	+	+	+	+	+	+	+	+	0
34P	CG3967	+	+	+	+	+	+	+	+	+	+	+	+	0
35P	CG3431	+	+	+	+	+	+	+	+	+	+	+	+	0
36P	CG5659	+	+	+	+	+	+	+	+	+	+	+	+	0
37P	CG32675	+	+	+	+	+	+	+	+	+	+	+	+	0
38P	CG1404	+	+	+	+	+	+	+	+	+	+	+	+	0
39P	CG10472	+	+	+	+	+	+	+	+	+	+	+	+	0
40P	CG2151	+	+	+	+	+	+	+	+	+	+	+	+	0
41P	CG1041	+	+	+	+	+	-	-	-	-	-	-	-	4
42P	CG2076	+	+	+	+	+	+	+	+	+	+	+	+	0
43P	CG9032	+	+	+	+	+	+	+	+	+	+	+	-	0
44P	CG1721	+	+	+	+	+	+	+	+	+	+	+	-	0
45P	CG5268	+	+	+	+	+	+	+	+	+	+	+	+	0
46P	CG32672	+	+	+	+	+	+	+	+	+	+	+	+	0
47P	CG1906	+	+	+	+	+	+	+	+	+	+	+	+	0
48P	CG3560	+	+	+	+	+	+	+	+	+	+	+	+	0
49P	CG32684	+	+	+	+	+	+	+	+	+	+	+	+	0
50P	CG1455	+	+	+	+	+	+	+	+	+	+	+	+	0
51P	CG6998	+	+	+	+	+	+	+	+	+	+	+	+	0
52P	CG4386	+	+	+	+	+	+	+	+	+	+	+	+	0
53P	CG13077	+	+	+	+	+	+	+	+	+	+	+	+	0
54P	CG16982	+	+	+	+	+	+	+	+	+	+	+	+	0
55P	CG1548	+	+	+	+	+	+	+	+	+	+	+	+	0
56P	CG8628	+	+	+	+	+	+	+	+	+	+	+	+	0
57P	CG2028	+	+	+	+	+	+	+	+	+	+	+	+	0
58P	CG10067	+	+	+	+	+	+	+	+	+	+	+	+	0
59P	CG9916	+	+	+	+	+	+	+	+	+	+	+	+	0
60P	CG3422	+	+	+	+	+	+	+	+	+	+	+	+	0
61P	CG1913	+	+	+	+	+	+	+	+	+	+	+	+	0
62P	CG11958	+	+	+	+	+	+	+	+	+	+	+	+	0
63P	CG8937	+	+	+	+	+	+	+	+	+	+	+	+	0
64P	CG15645	+	+	+	+	+	+	+	+	+	+	+	+	0
65P	CG13067	+	+	+	+	+	+	+	+	+	+	+	+	0
66P	CG9503	+	+	+	+	+	+	+	+	+	+	+	+	0
67P	CG8385	+	+	+	+	+	+	+	+	+	+	+	+	0
68P	CG12101	+	+	+	+	+	+	+	+	+	+	+	+	0
69P	CG17919	+	+	+	+	+	+	+	+	+	+	+	+	0
70P	CG2028	+	+	+	+	+	+	+	+	+	+	+	+	0
71P	CG9868	+	+	+	+	+	+	+	+	+	+	+	+	0
72P	CG5178	+	+	+	+	+	+	+	+	+	+	+	+	0
73P	CG10638	+	+	+	+	+	+	+	+	+	+	+	+	0
74P	CG3798	+	+	+	+	+	+	+	+	+	+	+	+	0
75P	CG5887	+	+	+	+	+	+	+	+	+	+	+	+	0
76P	CG11958	+	+	+	+	+	+	+	+	+	+	+	+	0
77P	CG3161	+	+	+	+	+	+	+	+	+	+	+	+	0
78P	CG11217	+	+	+	+	+	+	+	+	+	+	+	-	0
79P	CG17734	+	+	+	+	+	+	+	+	+	+	+	+	0
80P	CG6593	+	+	+	+	+	+	+	+	+	+	+	+	0
81P	CG1873	+	+	+	+	+	+	+	+	+	+	+	+	0
82P	CG12736	+	+	+	+	+	+	+	+	+	+	+	+	0
83P	CG17746	+	+	+	+	+	+	+	+	+	+	+	+	0
84P	CG11267	+	+	+	+	+	+	+	+	+	+	+	+	0
85P	CG4443	+	+	+	+	+	+	+	+	+	+	+	+	0
86P	CG2621	+	+	+	+	+	+	+	+	+	+	+	+	0
87P	CG17246	+	+	+	+	+	+	+	+	+	+	+	+	0
88P	CG11537	+	+	+	+	+	+	+	+	+	+	+	+	0
89P	CG3988	+	+	+	+	+	+	+	+	+	+	+	+	0
90P	CG4769	+	+	+	+	+	+	+	+	+	+	+	+	0
91P	CG1970	+	+	+	+	+	+	+	+	+	+	+	+	0
92P	CG3161	+	+	+	+	+	+	+	+	+	+	+	+	0
93P	CG3161	+	+	+	+	+	+	+	+	+	+	+	+	0
94P	CG1907	+	+	+	+	+	+	+	+	+	+	+	+	0
95P	CG1907	+	+	+	+	+	+	+	+	+	+	+	+	0
96P	CG7998	+	+	+	+	+	+	+	+	+	+	+	+	0
97P	CG7998	+	+	+	+	+	+	+	+	+	+	+	+	0
